# Supplementary material for: Gravity-Dependent Animacy Perception in Zebrafish
Source: Research (Wash D C). 2022 Aug 30;2022:9829016. doi: 10.34133/2022/9829016 (PMC9470206; doi:10.34133/2022/9829016)
Supplement: Supplementary Materials — Supplementary video 1 (Demo_UprightFishBM): an example of the upright BM stimulus created by capturing the motion of a freely swimming fish. Supplementary video 2 (Demo_InvertedFishBM): an example of the inverted BM stimulus created by mirror flipping the upright BM stimulus vertically. Supplementary video 3 (Demo_NonBMControl): an example of the non-BM stimulus created by six equally spaced dots moving along a linear trajectory with a constant speed. [file 9829016.f1.zip]

Archive with 3 entries (3 files):
- Demo_InvertedFishBM.avi
- Demo_NonBMControl.avi
- Demo_UprightFishBM.avi
